# Supplementary material for: Recurrent episodes of pneumonia are associated with worse lung function in people with HIV
Source: PLoS One. 2026 Apr 13;21(4):e0344756. doi: 10.1371/journal.pone.0344756 (PMC13075695; doi:10.1371/journal.pone.0344756)
Supplement: S1 Dataset — (XLSX) [file pone.0344756.s001.xlsx]

## Sheet: pna_dataset_noPHI
id	age	sex_d753ab	height	ethnicity_cat	comorbid_tobacco_smoking	py_smoking	inhalation_substance	comorbid_ivdu	hiv_duration	cd4_nadir	cd4_latest_count	out_cd4_value	vl_latest_detect	viral_load_detect	arv_latest	art_current	asthma	copd	ild	history_diabetes	comorbid_phtn	comorbid_heartfailure	comorbid_valve_disease	pna_cat	type_first_pna	pna_pft_datediff	fev1_post	pctpred_fev1_global_post	fev1_lln_cat_global	fvc_post	pctpred_fvc_global_post	fvc_lln_cat_global	fev1fvc_post	fev1fvc_cat	dlcorrmeas	pctpred_dlco	dlco_lln_cat
1	58	2	1.778	Caucasian	2	15	1	0	2	65	65	NA	Detected	NA	0	NA	0	0	0	0	0	0	0	1	Pneumocystis jirovecii	834	2.07	68.9519	1	3.52	91.9783	0	0.59	1	17.3	75.1654	1
2	51	1	1.8034	African	2	50	0	0	23	317	317	NA	Detected	NA	999	NA	0	0	0	0	0	1	0	3+	Typical bacterial	131	2.23	58.6913	1	5.16	107.629	0	0.43	1	15.6	52.1034	1
3	68	2	1.5748	Other_Ethnic	2	40	0	2	18	252	1116	NA	Undetected	NA	999	NA	0	0	0	0	0	0	0	3+	Typical bacterial	205	2.61	129.261	0	3.02	117.86	0	0.87	0	11.5	63.3925	1
4	57	1	1.6764	African	0	NA	0	0	35	599	750	NA	Undetected	NA	1	NA	1	0	0	0	0	0	0	3+	Pneumocystis jirovecii	1498	3.2	107.06	0	4.79	127.393	0	0.67	1	23.1	93.07	0
5	68	2	1.6764	African	2	110	1	2	25	409	888	980	Detected	Undetected	1	1	0	0	0	0	0	0	0	2	Typical bacterial	305	1.02	43.4036	1	1.57	51.9062	1	0.65	1	7.3	36.3322	1
6	58	1	1.778	Hispanic	1	4	1	2	29	90	100	173	Detected	Detected	0	1	0	0	0	0	999	999	999	1	Pneumocystis jirovecii	738	2.55	73.9861	1	3.13	71.0264	1	0.81	0	15.6	55.9021	1
7	55	1	1.778	African	1	5	1	0	28	60	457	457	Detected	Undetected	999	NA	0	0	0	0	0	1	0	3+	Typical bacterial	203	1.5	42.4858	1	3.12	69.5797	1	0.48	1	15.4	54.3289	1
8	52	1	1.7018	Caucasian	1	3	0	0	23	20	35	102	Undetected	Detected	1	NA	0	0	0	0	0	0	0	2	Pneumocystis jirovecii	476	3.13	96.2853	0	4.49	110.773	0	0.7	0	17.5	66.3098	1
9	53	1	1.778	Hispanic	2	20	0	0	26	84	NA	NA	NA	NA	NA	NA	1	0	0	0	0	0	0	0	NA	0	2.68	74.6841	1	4.82	106.226	0	0.55	1	28.6	99.8103	0
10	65	1	1.651	Hispanic	0	NA	1	0	13	72	72	518	Unknown	Undetected	0	1	0	0	0	0	0	1	0	1	Pneumocystis jirovecii	4807	3.08	115.052	0	4.01	117.063	0	0.77	0	15.6	67.8813	1
11	49	1	1.7526	Other_Ethnic	0	NA	1	0	4	48	48	383	Detected	Undetected	0	1	0	0	0	0	999	999	999	1	Pneumocystis jirovecii	1743	3.14	87.0089	0	3.64	80.9374	0	0.86	0	25.5	89.01	0
12	38	1	1.778	Other_Ethnic	0	NA	0	0	0	111	209	255	Detected	Undetected	1	1	1	0	0	0	999	999	999	2	Typical bacterial	91	4.45	110.748	0	6.32	128.13	0	0.7	0	36.5	116.236	0
13	65	1	1.8542	Caucasian	1	32	1	0	25	68	446	625	Undetected	Undetected	1	1	1	0	1	0	0	0	0	3+	Typical bacterial	167	2.13	60.2364	1	3.91	83.6115	0	0.54	1	21	72.6403	1
14	51	1	1.778	Caucasian	0	NA	0	0	2	53	166	NA	Undetected	NA	1	NA	0	0	0	0	999	999	999	3+	Typical bacterial	176	2.62	71.718	1	3.22	70.0376	1	0.81	0	26.8	92.3908	0
15	56	1	1.778	Caucasian	2	35	1	0	31	100	158	632	Detected	Undetected	0	1	0	1	0	0	999	999	999	1	Typical bacterial	404	2.79394	79.5112	0	3.48585	78.0063	0	0.801509	0	20.1	71.1308	1
16	61	1	1.7018	African	2	22.5	1	2	11	78	463	454	Undetected	Undetected	1	NA	0	0	0	0	0	1	0	2	Typical bacterial	2301	1.51	50.406	1	3.23	84.5245	0	0.47	1	9.8	39.1635	1
17	51	1	1.8796	Other_Ethnic	2	25	1	0	11	9	20	76	Detected	Undetected	0	1	0	0	0	0	999	999	999	2	Pneumocystis jirovecii	1020	4.01842	95.3074	0	5.73113	106.613	0	0.701156	0	25.5	78.2251	0
18	36	1	1.6764	Other_Ethnic	2	20	1	0	3	64	64	233	Detected	Detected	0	0	0	0	0	0	999	999	999	1	Pneumocystis jirovecii	1124	3.49	99.3853	0	4.25	100.457	0	0.82	0	22	78.0745	1
19	52	2	1.5748	Caucasian	2	40	1	1	24	53	267	250	Undetected	Undetected	1	NA	1	0	0	0	1	1	1	3+	Typical bacterial	1089	1.19	49.9384	1	1.98	67.9207	1	0.6	1	12.3	63.4638	1
20	46	2	1.6764	Caucasian	2	20	1	1	14	82	198	NA	Undetected	NA	1	NA	0	0	0	0	0	0	1	2	Typical bacterial	149	2.97	101.496	0	3.97	110.63	0	0.75	0	20.9	95.0001	0
21	52	1	1.7526	African	2	5	1	0	27	148	34	185	Detected	Detected	0	0	0	0	0	0	1	1	1	3+	Typical bacterial	1164	2.10883	59.939	1	3.17276	71.8883	1	0.664668	1	13.6	48.34	1
22	63	1	1.7272	African	2	45	1	0	32	247	664	647	Undetected	Detected	1	1	0	0	0	0	999	999	999	3+	Typical bacterial	430	1.9742	65.1629	1	3.98538	101.963	0	0.495359	1	11.9	46.8979	1
23	40	1	1.7018	Other_Ethnic	0	NA	0	0	2	38	207	NA	Undetected	NA	1	NA	1	0	0	0	999	999	999	2	Pneumocystis jirovecii	156	2.09	58.5486	1	2.7	62.1479	1	0.77	0	15.3	53.7898	1
24	62	2	1.6256	African	2	45	1	2	30	11	79	81	Undetected	Undetected	1	1	0	0	0	0	1	1	0	3+	Typical bacterial	334	0.929033	39.9635	1	1.53061	52.2674	1	0.60697	1	6.1	31.1551	1
25	46	1	1.7526	Hispanic	2	3	1	1	30	96	180	NA	Undetected	NA	1	NA	0	0	0	0	999	999	999	2	Typical bacterial	226	3.58772	97.3142	0	4.4141	96.5992	0	0.812785	0	25.7	88.2494	0
26	54	1	1.5748	Caucasian	2	10	1	2	10	95	114	344	Detected	Detected	0	1	0	0	0	0	0	0	1	3+	Typical bacterial	155	2.02588	76.4714	0	2.8802	88.6777	0	0.703383	0	12.1	54.1145	1
27	43	1	1.7018	Hispanic	0	NA	0	0	16	34	34	NA	Undetected	NA	1	NA	0	0	0	0	0	0	0	3+	Typical bacterial	99	3.34	95.5296	0	4.37	102.135	0	0.77	0	22	78.8653	0
28	49	2	1.6256	African	2	19	1	0	27	100	202	167	Detected	Detected	0	1	0	0	0	0	999	999	999	2	Typical bacterial	390	2.08841	79.1133	0	2.50052	77.2945	0	0.83519	0	16.7	80.8901	0
29	42	1	1.8034	Caucasian	2	11	1	0	0	19	19	189	Detected	Undetected	0	1	0	0	0	0	999	999	999	1	Typical bacterial	190	3.81059	93.5602	0	5.39018	106.769	0	0.706951	0	27.1	85.6464	0
30	60	1	1.8034	African	0	NA	1	0	17	66	576	NA	Detected	NA	1	NA	0	0	0	0	999	999	999	3+	NA	105	2.91	83.1643	0	3.97	87.9054	0	0.73	0	12.8	45.1417	1
31	45	1	1.7526	Other_Ethnic	0	NA	1	2	5	15	130	151	Detected	Detected	1	1	1	0	0	0	0	0	0	3+	Pneumocystis jirovecii	303	3.4608	93.1916	0	4.50985	98.1603	0	0.767388	0	22.8	77.8276	0
32	30	1	1.8542	African	0	NA	1	1	6	30	30	30	Detected	Detected	0	0	1	0	0	0	0	0	0	1	Typical bacterial	181	4.62582	99.1222	0	5.25336	92.3104	0	0.880545	0	32.4	90.6404	0
33	49	1	1.7272	Caucasian	2	40	1	2	9	70	139	NA	Detected	NA	0	NA	0	0	0	0	999	999	999	1	Typical bacterial	3582	2.32	66.776	1	4.72	109.381	0	0.49	1	15.3	55.0855	1
34	48	2	1.5748	African	2	3	1	0	17	20	41	26	Detected	Detected	0	1	0	1	0	0	0	0	0	2	Typical bacterial	208	2.15018	87.2476	0	2.54647	85.0778	0	0.844377	0	13.1	66.5855	1
35	66	1	1.7907	African	1	30	1	2	24	151	151	632	Undetected	Undetected	0	1	0	0	0	0	999	999	999	3+	Pneumocystis jirovecii	1708	2.63142	81.2885	0	3.27216	77.0843	0	0.804184	0	22.1813	82.4484	0
36	51	2	1.6002	Caucasian	1	25	1	1	16	132	334	268	Detected	Undetected	1	1	1	0	0	0	999	999	999	3+	Typical bacterial	126	0.878669	35.0604	1	2.68785	87.5683	0	0.326904	1	10.1	50.5082	1
37	65	1	1.7018	African	1	100	1	0	14	200	148	400	Detected	Undetected	1	1	0	0	0	0	0	1	0	3+	Typical bacterial	214	2.57584	89.2996	0	3.77784	101.536	0	0.681828	1	17.6	72.04	1
38	50	1	1.6764	Hispanic	0	NA	0	0	14	4	12	39	Detected	Detected	0	1	0	0	0	0	999	999	999	2	Pneumocystis jirovecii	129	2.91226	90.7792	0	3.36756	85.0505	0	0.864799	0	20.5	78.7455	0
39	54	1	1.778	Caucasian	2	5	1	0	32	11	472	908	Detected	Undetected	999	1	0	0	0	1	999	999	999	2	Typical bacterial	1291	3.54509	99.0182	0	4.47093	98.6979	0	0.79292	0	29.8	104.158	0
40	46	1	1.6764	Caucasian	0	NA	0	0	28	54	1131	861	Detected	Detected	1	1	0	0	0	0	0	0	0	3+	Typical bacterial	4125	3.10446	93.9476	0	3.53262	87.2732	0	0.878798	0	29.9	112.309	0
41	60	1	1.7272	African	2	12.5	0	0	21	16	590	651	Detected	Undetected	1	1	0	0	0	0	0	0	0	3+	Pneumocystis jirovecii	133	3.08425	90.0859	0	3.70923	86.8981	0	0.831507	0	24.9	90.5995	0
42	50	1	1.7272	African	2	35	1	1	33	80	320	277	Detected	Undetected	1	1	0	0	0	0	0	0	0	2	Typical bacterial	133	2.70525	78.3492	0	3.65808	85.1634	0	0.739527	0	19.9	71.9708	1
43	68	1	1.778	Caucasian	0	NA	1	0	34	114	NA	625	Unknown	Undetected	0	1	0	0	0	0	0	0	0	2	Pneumocystis jirovecii	7988	2.72684	87.8909	0	4.08117	99.7547	0	0.668152	1	27.7	106.122	0
44	33	1	1.8288	African	2	3	1	2	7	2	13	127	Detected	Undetected	1	1	0	0	0	0	0	0	0	3+	Pneumocystis jirovecii	221	3.74833	84.693	0	4.18867	77.2384	1	0.894874	0	21	61.4408	1
45	36	1	1.7399	African	0	NA	0	0	13	55	55	NA	Detected	Detected	0	1	1	0	0	0	0	0	0	2	Pneumocystis jirovecii	124	3.39207	87.8932	0	4.18274	89.1623	0	0.810969	0	24.8	81.4067	0
46	52	1	1.7526	Caucasian	0	NA	0	0	20	15	15	62	Detected	Detected	0	1	0	0	0	1	0	0	0	1	Pneumocystis jirovecii	146	3.08193	87.5973	0	3.21596	72.8671	1	0.958325	0	17.9	63.624	1
47	31	1	1.6764	Other_Ethnic	0	NA	0	0	1	59	129	214	Detected	Undetected	1	1	0	0	0	0	999	999	999	1	NA	517	3.43025	94.9177	0	3.50085	81.2986	0	0.979831	0	27.2	93.8391	0
48	61	1	1.8288	African	1	40	1	0	14	13	102	64	Detected	NA	1	1	0	0	0	0	0	1	0	3+	Pneumocystis jirovecii	533	2.13234	59.9198	1	3.72511	80.3926	0	0.572423	1	13.6594	47.3569	1
49	67	2	1.5367	African	0	NA	1	0	22	556	704	665	Undetected	Undetected	0	0	0	0	0	0	1	1	1	3+	Typical bacterial	179	1.73732	90.5155	0	2.06036	85.233	0	0.84321	0	9.6	54.8989	1
50	47	1	1.778	Caucasian	1	58	1	0	29	150	434	496	Detected	Undetected	1	1	0	0	0	0	999	999	999	2	Typical bacterial	138	2.00293	52.8331	1	4.72182	99.917	0	0.424186	1	20.2	67.7797	1
51	51	1	1.8669	Caucasian	1	4.5	1	0	29	32	184	247	Detected	Undetected	1	1	0	0	0	0	999	999	999	3+	Typical bacterial	1953	4.74965	115.043	0	6.09863	115.936	0	0.778806	0	25.9669	81.0001	0
52	51	1	1.9304	Caucasian	1	3	1	0	28	25	187	189	Detected	Detected	1	1	0	0	0	0	0	1	0	3+	Pneumocystis jirovecii	481	2.10026	46.7473	1	4.2536	73.6932	1	0.49376	1	17.7	51.5301	1
53	43	1	1.7018	African	2	15	1	0	16	150	45	570	Detected	Undetected	0	1	1	0	0	0	999	999	999	1	Typical bacterial	132	2.89556	82.8179	0	3.91842	91.5805	0	0.738961	0	23.9	85.6764	0
54	57	1	1.7526	Hispanic	1	10	1	2	21	35	44	94	Detected	Detected	0	1	0	0	0	0	0	1	1	3+	NA	129	3.19714	95.8734	0	3.77658	88.9723	0	0.84657	0	17.5	64.4571	1
55	66	1	1.9177	African	1	16	0	2	21	101	101	215	Detected	Undetected	1	1	0	0	0	0	0	1	1	2	Typical bacterial	1098	3.63102	94.9892	0	5.65432	110.691	0	0.642168	1	25.1	81.3764	0
56	55	1	1.8542	African	1	24	1	2	21	229	229	810	Detected	Undetected	999	1	0	0	0	0	0	1	0	2	Typical bacterial	3624	2.99475	76.6758	0	3.651	72.7409	1	0.820254	0	22.7	73.6931	1
57	50	1	1.7018	Caucasian	2	20	1	2	21	2	2	158	Detected	Undetected	0	1	1	0	0	0	999	999	999	2	Pneumocystis jirovecii	861	2.49709	75.1654	1	3.05388	74.1441	1	0.817679	0	19.3	72.028	1
58	58	1	1.7272	African	1	0.1	0	0	22	47	47	175	Detected	Undetected	0	1	1	0	0	0	999	999	999	2	Typical bacterial	627	3.25969	102.076	0	3.94347	97.1899	0	0.826604	0	21.2	80.8013	0
59	47	1	1.9304	Caucasian	1	1	1	2	32	0	743	580	Undetected	Undetected	1	1	0	0	0	0	1	0	0	3+	Pneumocystis jirovecii	247	4.10787	88.8345	0	4.80808	81.5349	0	0.854368	0	29.4	83.8112	0
60	51	1	1.8034	African	2	20	1	1	21	218	218	392	Unknown	Detected	0	1	0	0	0	0	999	999	999	1	Pneumocystis jirovecii	7745	3.79193	100.234	0	5.08832	106.475	0	0.745222	0	22.3	74.7077	1
61	62	2	1.6002	African	2	30	1	0	22	203	203	935	Detected	Undetected	0	1	0	0	0	1	999	1	0	1	Typical bacterial	2404	1.76599	79.2898	0	2.09061	74.7035	0	0.844723	0	10.8	56.6999	1
62	49	2	1.6764	African	1	13	1	0	15	295	1290	2825	Detected	Undetected	0	1	1	0	0	0	999	999	999	1	Typical bacterial	5446	1.97079	69.2094	1	2.26859	64.5714	1	0.868726	0	17.5	80.5603	0
63	36	2	1.6764	African	2	2	1	0	13	149	392	610	Undetected	NA	1	1	0	0	0	0	999	999	999	1	Typical bacterial	647	3.20305	101.996	0	3.88511	102.89	0	0.824444	0	19.4	85.0656	0
64	65	1	1.7526	African	2	35	1	0	12	37	94	37	Undetected	Undetected	1	1	0	0	0	0	999	999	999	3+	Typical bacterial	474	1.60703	52.2125	1	4.01043	100.007	0	0.400714	1	19	73.6392	1
65	60	2	1.651	African	1	40	1	2	17	249	347	292	Detected	Undetected	1	NA	0	0	0	0	0	1	0	3+	Typical bacterial	1147	2.1378	86.7794	0	2.44716	78.9363	0	0.873587	0	17.9	88.4226	0
66	53	1	1.778	African	0	NA	0	0	15	119	NA	370	Undetected	Undetected	1	1	0	0	0	0	999	999	999	0	NA	0	2.48193	68.8509	1	2.8673	62.9811	1	0.865597	0	22.6	78.6291	0
67	58	2	1.5748	African	2	18	1	0	11	475	NA	771	Undetected	Undetected	1	1	1	0	0	0	999	999	999	0	NA	0	1.92384	86.0525	0	2.03291	73.3174	0	0.946349	0	15.2	80.5463	0
68	38	1	1.8542	African	1	3	1	1	3	455	NA	455	Undetected	Undetected	1	1	0	0	0	0	999	999	999	0	NA	0	4.78827	106.841	0	5.91585	106.533	0	0.809397	0	32.5	94.5255	0
69	45	1	1.7526	Caucasian	2	28	1	2	24	600	NA	721	Undetected	Undetected	1	1	0	0	0	0	999	999	999	0	NA	0	3.08925	83.3358	0	3.99625	87.0978	0	0.773037	0	27.4	93.6687	0
70	51	1	1.7526	African	2	13	1	0	9	6	NA	14	Detected	Detected	1	1	0	0	0	0	999	999	999	0	NA	0	3.34852	94.7593	0	4.06147	91.7283	0	0.82446	0	21	74.4159	1
71	58	1	1.8288	African	1	30	1	0	33	18	174	143	Detected	Undetected	1	1	0	0	0	0	0	0	0	3+	Pneumocystis jirovecii	1766	3.12375	85.1854	0	4.46742	94.3761	0	0.69923	1	19	64.6278	1
72	59	2	1.7272	African	1	10	1	0	12	189	874	726	Detected	Undetected	1	1	0	0	0	0	999	999	999	2	Typical bacterial	945	2.08044	75.0416	0	2.47669	70.3985	1	0.840011	0	14.7	67.2193	1
73	57	2	1.5494	Caucasian	1	35	0	2	25	310	NA	938	Undetected	Undetected	1	1	0	0	0	0	0	0	0	0	NA	0	1.94272	89.1666	0	2.33463	86.9751	0	0.832133	0	18.4	99.5769	0
74	60	1	1.7018	Caucasian	0	NA	1	0	24	4	72	167	Detected	Detected	1	1	0	0	0	0	999	999	999	3+	Pneumocystis jirovecii	147	3.14341	103.625	0	4.0977	106.28	0	0.767115	0	19.4	76.9129	0
75	43	1	1.6764	African	2	2.5	1	1	5	290	NA	NA	NA	NA	NA	NA	1	0	0	0	999	999	999	0	NA	0	3.47317	102.914	0	3.99527	97.1653	0	0.86932	0	27.6	101.837	0
76	61	1	1.8796	African	0	NA	0	2	25	76	700	476	Undetected	Undetected	1	1	0	0	0	1	0	1	1	2	NA	828	2.86374	75.2219	0	3.10574	62.1996	1	0.922081	0	24.8	81.3555	0
77	63	1	1.8288	Caucasian	1	0.5	1	0	1	659	NA	855	Undetected	Undetected	1	1	1	0	0	0	999	999	999	0	NA	0	3.24453	92.5631	0	4.39116	95.7862	0	0.738878	0	24.6	86.1094	0
78	41	2	1.651	African	0	NA	0	0	22	240	NA	771	Undetected	Undetected	1	1	0	0	0	0	0	0	0	0	NA	0	3.61387	123.475	0	4.13073	116.545	0	0.874873	0	24.8	113.47	0
79	41	1	1.778	Hispanic	2	29	1	2	21	123	NA	302	Undetected	Undetected	1	1	0	0	0	0	0	1	0	0	NA	0	4.27915	108.454	0	6.20345	127.428	0	0.6898	1	28.3	91.7611	0
80	50	1	1.7018	Hispanic	1	9.75	0	0	14	350	NA	853	Undetected	Undetected	1	1	1	0	0	999	999	999	999	0	NA	0	2.66197	79.9604	0	3.78423	91.7333	0	0.703436	0	26.7	99.495	0
81	57	1	1.7272	African	2	20.5	1	0	10	840	NA	864	Undetected	Undetected	1	1	1	0	0	0	0	1	0	0	NA	0	1.28019	39.7945	1	2.91976	71.5807	1	0.438456	1	19.8	75.1095	1
82	47	1	1.7526	Caucasian	2	13.5	1	0	20	180	NA	280	Undetected	Undetected	1	1	0	1	0	0	999	1	0	0	NA	0	3.9578	107.958	0	6.02096	132.319	0	0.657337	1	31.5	108.649	0
83	30	1	1.8034	Caucasian	2	2.8	0	2	0	768	NA	1311	Undetected	Undetected	1	1	0	0	0	0	999	999	999	0	NA	0	5.38158	123.666	0	6.62622	125.693	0	0.812165	0	21.7	64.2839	1
84	37	2	1.6764	Caucasian	1	9.5	1	2	11	212	695	1093	Undetected	Undetected	1	1	1	1	0	0	999	1	0	3+	Typical bacterial	1044	3.09605	99.203	0	3.59026	95.4572	0	0.862345	0	21.4	94.1452	0
85	47	1	1.7399	Caucasian	2	25	1	2	6	32	243	215	Undetected	Undetected	1	1	1	0	0	0	1	1	0	2	Pneumocystis jirovecii	138	3.34543	93.0807	0	4.69429	105.38	0	0.712658	0	22.5	78.8712	0
86	48	1	1.8034	African	2	17.5	1	0	8	450	566	692	Undetected	Undetected	1	1	0	0	0	0	999	999	999	1	Typical bacterial	261	3.69869	94.7652	0	4.39232	89.807	0	0.842081	0	24.6	80.5732	0
87	62	1	1.778	African	2	23.5	1	2	28	80	NA	244	Undetected	Undetected	1	1	0	0	0	0	0	0	0	0	NA	0	2.44344	73.7802	1	3.02012	70.5089	1	0.809056	0	22.2	81.6004	0
88	45	1	1.6002	Other_Ethnic	0	NA	1	0	7	263	NA	572	Undetected	Undetected	1	1	0	0	0	0	999	999	999	0	NA	0	4.58577	155.051	0	5.33088	149.107	0	0.860228	0	32.9	135.34	0
89	44	1	1.6764	Caucasian	2	31	1	2	12	200	NA	838	Unknown	Undetected	999	1	1	0	0	0	999	999	999	1	Typical bacterial	NA	3.42583	102.202	0	4.33951	106.071	0	0.78945	0	20.6	76.4629	1
90	52	1	1.6764	African	1	29	1	2	12	400	NA	803	Undetected	Undetected	1	1	0	0	0	0	0	1	0	0	NA	0	3.41862	109.131	0	4.422	113.663	0	0.773093	0	19.6	76.5557	0
91	61	1	1.6764	Other_Ethnic	1	14.5	1	0	29	99	NA	537	Undetected	Undetected	1	1	0	0	0	0	0	0	0	0	NA	0	1.75315	60.7305	1	3.15298	85.9633	0	0.556029	1	19.7	81.1528	0
92	53	1	1.6764	African	2	5	1	0	20	86	1132	997	Undetected	Undetected	1	1	0	0	0	0	999	0	0	2	Typical bacterial	2487	2.32974	74.5385	1	2.96817	76.4196	0	0.784909	0	29.1	113.836	0
93	54	1	1.8542	Caucasian	2	20	1	1	18	246	NA	606	Undetected	Undetected	1	1	0	0	0	0	999	999	999	0	NA	0	4.52792	114.58	0	6.06483	119.807	0	0.746587	0	33.8	108.881	0
94	66	1	1.7272	Caucasian	0	NA	0	0	17	378	NA	438	Undetected	Undetected	1	1	0	0	0	0	999	999	999	0	NA	0	3.59898	122.127	0	4.32791	112.902	0	0.831575	0	23.1	92.6485	0
95	53	1	1.778	African	2	9	1	0	12	222	NA	354	Undetected	Undetected	1	1	0	0	0	0	999	999	999	0	NA	0	1.81896	50.346	1	4.50845	98.8659	0	0.403456	1	16	55.5813	1
96	67	1	1.8669	African	1	30	1	2	21	161	NA	432	Undetected	Undetected	1	1	0	0	0	0	0	0	0	0	NA	0	2.52267	71.214	1	3.61507	76.6825	0	0.697822	1	27.3	94.0334	0
97	58	1	1.6002	African	0	NA	1	2	15	3	28	18	Undetected	Undetected	1	1	0	0	0	1	0	1	1	3+	Pneumocystis jirovecii	157	2.59188	97.4787	0	3.21126	97.1296	0	0.807121	0	20.1	89.0954	0
98	51	1	1.7526	Caucasian	1	20	1	2	17	0	426	312	Detected	Undetected	1	1	0	0	0	0	999	0	0	3+	Pneumocystis jirovecii	301	2.35179	72.8372	1	3.371	81.2686	0	0.697653	1	10.6	39.8553	1
99	54	2	1.6764	Caucasian	1	49.5	1	2	11	163	503	268	Undetected	Undetected	1	1	0	0	0	0	0	1	0	3+	Typical bacterial	733753	1.1376	42.0616	1	1.64439	48.7372	1	0.691808	1	11.8	55.5582	1
100	59	1	1.7272	African	2	25	1	0	13	266	NA	266	Undetected	Undetected	1	1	1	0	0	0	999	999	999	0	NA	0	3.02771	95.756	0	3.60738	89.5387	0	0.839308	0	17.9	68.657	1
101	49	1	1.8034	African	2	15	1	0	11	368	380	645	Detected	Undetected	0	0	1	0	0	0	999	999	999	2	Typical bacterial	148	3.37502	87.1667	0	4.43673	91.2569	0	0.760701	0	27.7	91.2708	0
102	55	1	1.651	Caucasian	2	38	1	1	26	37	170	275	Detected	Undetected	0	1	0	0	0	0	0	0	0	1	Typical bacterial	3865	2.71247	91.7778	0	4.38719	119.347	0	0.618271	1	19	77.6026	0
103	49	1	1.7653	Caucasian	2	33	1	1	28	211	408	582	Detected	Undetected	1	1	0	0	0	0	0	1	0	2	Typical bacterial	3607	3.72483	101.811	0	5.08876	111.283	0	0.731971	0	30.1	103.858	0
104	60	1	1.9304	Caucasian	1	11.25	1	0	27	167	NA	517	Undetected	Undetected	1	1	0	0	0	0	1	1	0	0	NA	0	4.27783	103.91	0	5.5185	101.855	0	0.77518	0	31	95.6	0
105	71	1	1.7018	Caucasian	1	24	1	0	23	500	NA	808	Undetected	Undetected	1	1	0	0	0	0	0	1	0	0	NA	0	3.46131	127.357	0	4.69912	131.669	0	0.736587	0	26	110.539	0
106	30	1	1.4986	Hispanic	2	1	1	1	4	21	NA	460	Unknown	Detected	0	1	0	0	0	0	999	999	999	1	NA	1562	2.5756	93.3756	0	3.03067	95.2548	0	0.849846	0	25.7	110.628	0
107	66	2	1.5494	Caucasian	1	15	1	2	21	198	487	228	Detected	Undetected	0	1	0	0	0	0	0	1	0	1	Typical bacterial	3747	NA	NA	NA	NA	NA	NA	NA	NA	9.6	53.9606	1
108	61	1	1.7526	African	2	12.5	1	2	16	17	109	346	Detected	Undetected	0	1	0	0	0	0	0	1	0	2	Typical bacterial	194	2.63246	81.5299	0	3.93197	94.7926	0	0.669501	1	10.7	40.2313	1
109	57	1	1.8161	Caucasian	0	NA	0	0	31	100	340	667	Detected	Undetected	1	1	0	0	0	0	0	0	0	2	Pneumocystis jirovecii	2877	4.53967	124.102	0	6.21748	132.462	0	0.730147	0	36.2	123.703	0
110	33	1	1.6764	Hispanic	0	NA	0	0	3	3	NA	288	Undetected	Undetected	1	1	0	0	0	0	0	0	0	0	NA	0	3.73702	104.315	0	4.52992	105.722	0	0.824963	0	29.1	101.202	0
111	40	1	1.6764	Other_Ethnic	0	NA	1	0	2	224	224	376	Detected	Undetected	1	1	0	0	0	0	0	1	0	2	NA	293	3.30193	95.8431	0	3.84547	92.1188	0	0.858653	0	20.2	73.0953	1
112	37	1	1.7272	Caucasian	2	1	1	2	9	353	NA	553	Undetected	Undetected	1	1	0	0	0	0	999	999	999	0	NA	0	4.70245	124.779	0	5.80321	126.691	0	0.810319	0	30.5	102.214	0
113	62	1	1.6256	Caucasian	1	29	1	0	7	77	84	64	Detected	Undetected	0	1	0	0	0	0	0	0	0	2	Pneumocystis jirovecii	345	2.69609	101.511	0	3.19035	95.1052	0	0.845077	0	11.2	49.3297	1
114	29	1	1.651	Caucasian	2	16	1	2	6	26	NA	94	Detected	Detected	0	0	1	0	0	0	999	999	999	0	NA	0	3.33393	94.5112	0	4.62436	111.202	0	0.72095	0	25.6	90.1196	0
115	59	1	1.7526	African	1	17	1	0	19	14	124	148	Detected	Detected	0	1	1	0	0	0	999	999	999	2	Typical bacterial	119	2.94134	89.5168	0	3.75175	89.3285	0	0.783992	0	25.4	94.4453	0
116	43	1	1.651	Hispanic	0	NA	1	1	12	257	257	409	Undetected	Undetected	0	1	1	0	0	0	999	999	999	1	Typical bacterial	169	3.6119	111.125	0	4.10853	104.168	0	0.879122	0	24.5	93.228	0
117	57	1	1.7145	African	1	1	1	1	10	158	229	227	Undetected	Undetected	1	1	0	0	0	0	999	0	0	2	Typical bacterial	246	2.92138	92.027	0	3.59967	89.7286	0	0.81157	0	20.6	79.0682	0
118	54	1	1.8542	Caucasian	0	NA	1	2	34	7	1037	1321	Undetected	Undetected	1	1	0	0	0	0	0	1	0	2	Typical bacterial	205	4.37111	110.869	0	5.67633	112.323	0	0.77006	0	24.2	78.0766	0
119	71	1	1.8034	Caucasian	1	84	1	2	23	227	571	626	Undetected	Undetected	1	1	0	0	0	0	1	1	0	3+	Typical bacterial	2463	2.19845	70.2966	1	4.09355	98.0877	0	0.537052	1	15.3	57.9535	1
120	58	1	1.6764	Caucasian	2	39	1	1	10	10	73	220	Detected	Detected	0	1	0	0	0	0	0	0	0	2	Pneumocystis jirovecii	171	3.66282	123.756	0	4.82661	129.274	0	0.758881	0	20.3	82.3062	0
121	68	1	1.64084	Other_Ethnic	1	30	1	2	31	105	105	324	Undetected	Undetected	1	1	0	0	0	1	0	1	0	1	Typical bacterial	1446	NA	NA	NA	NA	NA	NA	NA	NA	18.1366	81.577	0
122	42	1	1.7907	African	1	10	1	2	2	315	NA	949	Undetected	Undetected	1	1	0	0	0	0	0	0	0	0	NA	0	3.37395	84.5665	0	4.11489	83.2926	0	0.819939	0	31.1	99.9989	0
123	36	1	1.7272	African	0	NA	1	1	4	234	NA	234	Detected	Detected	0	0	0	0	0	0	0	0	0	0	NA	0	3.39795	89.5207	0	3.92887	85.3603	0	0.864868	0	25.6	85.1586	0
124	55	1	1.778	African	0	NA	1	2	14	500	951	1121	Undetected	Undetected	1	1	1	0	1	0	0	0	0	3+	Typical bacterial	260	2.31471	65.2543	1	3.17098	70.4755	1	0.729968	0	26.2	92.1432	0
125	58	1	1.778	Caucasian	0	NA	1	0	21	105	NA	558	Undetected	Undetected	1	1	0	0	0	0	999	999	999	0	NA	0	3.7326	108.832	0	4.53886	103.36	0	0.822365	0	34.1	122.582	0
126	60	1	1.8542	African	1	31.5	0	0	26	36	619	614	Undetected	Detected	1	1	0	0	0	0	999	999	999	2	Pneumocystis jirovecii	179	3.08921	82.4482	0	4.62528	94.942	0	0.667897	1	28.2	94.03	0
127	55	1	1.6637	Hispanic	1	14	0	0	31	300	987	976	Detected	Undetected	1	1	1	0	0	1	999	999	999	1	NA	704	3.21918	107.644	0	3.8325	102.627	0	0.839969	0	23.9	96.5665	0
128	53	2	1.7145	African	2	7.5	1	0	9	1149	NA	2000	Undetected	Undetected	1	1	0	0	0	0	999	0	0	0	NA	0	2.14701	74.1115	0	2.46418	68.0431	1	0.871288	0	22.9	103.302	0
129	70	1	1.651	Caucasian	0	NA	1	0	20	150	150	488	Unknown	Undetected	0	1	0	0	0	0	0	1	0	1	Pneumocystis jirovecii	5178	2.45753	96.4847	0	3.01461	91.1256	0	0.815207	0	22.9	102.855	0
130	64	1	1.8034	Caucasian	1	20	1	0	33	400	NA	426	Undetected	Undetected	1	1	0	0	0	0	999	0	0	0	NA	0	3.43243	102.126	0	4.63677	105.639	0	0.740264	0	19.8	71.6345	1
131	37	1	1.8415	Caucasian	2	35	1	2	16	52	106	52	Detected	Detected	0	1	0	0	0	0	1	1	0	3+	Pneumocystis jirovecii	215	4.36979	99.3118	0	5.37827	98.7831	0	0.81249	0	25	73.8379	1
132	54	1	1.8796	Caucasian	2	30	1	2	31	30	395	298	Undetected	Undetected	1	1	0	0	0	0	1	1	0	3+	Typical bacterial	2408	4.08861	99.8226	0	6.02996	114.586	0	0.678048	1	24.5	76.666	0
133	64	1	1.7018	Caucasian	1	12.5	1	0	30	80	NA	246	Undetected	Undetected	1	1	0	0	0	0	999	999	999	0	NA	0	3.31026	114.184	0	3.95228	105.849	0	0.837557	0	23.5	95.8831	0
134	42	1	1.778	Caucasian	0	NA	0	0	1	323	740	951	Detected	Undetected	1	1	0	0	0	1	999	999	999	1	Typical bacterial	195	3.49205	89.0741	0	4.572	94.3594	0	0.76379	0	30.9	100.793	0
135	56	1	1.905	Caucasian	1	30	1	0	17	300	NA	484	Undetected	Undetected	1	1	0	0	0	0	0	1	0	0	NA	0	4.54169	109.053	0	5.98767	111.008	0	0.758508	0	30	92.3647	0
136	57	1	1.8034	African	0	NA	1	0	35	198	NA	230	Undetected	Undetected	1	1	0	0	0	1	999	1	0	0	NA	0	2.78039	77.5214	0	3.31082	72.0251	1	0.839788	0	23.1	80.1892	0
137	67	1	1.7272	Caucasian	0	NA	0	0	34	40	NA	436	Undetected	Undetected	0	0	0	0	0	1	999	1	0	0	NA	0	2.78745	95.3007	0	3.33953	87.5777	0	0.834683	0	18.8	75.7625	0
138	62	2	1.6002	Hispanic	2	16	0	2	17	155	391	422	Undetected	Undetected	1	1	0	0	0	0	0	1	0	3+	Typical bacterial	2358	2.15588	84.5946	0	2.89063	90.1129	0	0.745818	0	14.9	67.8539	1
139	65	1	1.7526	African	2	17.5	1	2	29	174	472	310	Undetected	Undetected	1	1	0	0	0	0	999	999	999	2	Typical bacterial	82	2.21191	71.8649	1	2.93979	73.3089	1	0.752402	0	24.6	95.3434	0
140	61	1	1.7272	Caucasian	0	NA	1	0	4	805	NA	821	Detected	Detected	0	0	0	0	0	0	999	999	999	0	NA	0	2.8674	92.7544	0	3.52022	88.7874	0	0.814551	0	22.5	87.5463	0
141	37	1	1.7018	Other_Ethnic	0	NA	0	0	0	10	10	90	Detected	Undetected	0	1	0	0	0	0	999	999	999	1	Pneumocystis jirovecii	160	3.15847	87.1757	0	3.54101	80.6524	0	0.891968	0	25.2	87.2761	0
142	67	1	1.651	Caucasian	1	16	1	0	20	113	NA	195	Undetected	Undetected	1	1	0	0	0	0	1	1	1	0	NA	0	2.17482	83.5091	0	3.86675	115.084	0	0.562441	1	14.5	64.2086	1
143	53	1	1.7018	Caucasian	1	1.5	1	0	29	6	10	59	Detected	Undetected	1	1	0	0	0	0	999	999	999	3+	NA	122	2.34528	72.6353	1	3.07939	76.3497	0	0.761606	0	14.2	54.0537	1
144	50	1	1.7272	Hispanic	0	NA	1	0	18	403	819	801	Undetected	Undetected	1	1	0	0	0	0	999	999	999	1	Typical bacterial	394	3.37657	98.4133	0	3.77535	88.3073	0	0.894372	0	32.5	118.074	0
145	49	1	1.8161	African	0	NA	1	1	11	323	NA	426	Detected	Detected	1	1	0	0	0	0	999	1	0	0	NA	0	3.53976	90.0384	0	4.09353	82.727	0	0.86472	0	22.8	74.1799	1
146	53	1	1.651	African	0	NA	1	0	30	500	911	902	Undetected	Undetected	1	1	0	0	0	0	999	999	999	2	Typical bacterial	142	2.74968	91.7585	0	3.07909	82.9205	0	0.893017	0	22.2	89.837	0
147	38	2	1.6256	Caucasian	1	10	1	2	15	29	45	116	Detected	Undetected	0	1	0	0	0	0	0	1	1	1	Typical bacterial	846	2.61135	90.6345	0	3.27088	94.6795	0	0.798363	0	19.4563	90.2765	0
148	24	1	1.7653	Hispanic	2	4	1	0	0	114	NA	274	Undetected	Undetected	1	1	0	0	0	999	999	999	999	0	NA	0	5.47239	127.704	0	6.1109	121.54	0	0.895513	0	36.8	111.86	0
149	54	1	1.7145	African	1	25	1	0	3	298	NA	394	Undetected	Undetected	1	1	1	0	0	0	999	0	0	0	NA	0	2.91867	89.5718	0	4.82531	118.025	0	0.604867	1	21.3	80.3668	0
150	70	1	1.7018	Caucasian	1	27	1	2	22	350	NA	463	Undetected	Undetected	1	1	0	0	0	0	0	0	0	0	NA	0	2.94637	107.884	0	3.60477	100.663	0	0.817353	0	18.2	77.1357	0
151	56	1	1.6764	Caucasian	1	2.5	1	2	24	344	412	485	Undetected	Undetected	1	1	0	0	0	0	999	999	999	1	Typical bacterial	1897	3.70932	122.313	0	4.54959	119.74	0	0.815309	0	23.4	93.3968	0
152	58	1	1.8034	African	1	35	1	2	25	189	237	431	Detected	Undetected	0	1	1	0	0	0	999	1	0	1	Typical bacterial	4168	2.88848	81.3287	0	3.59167	78.6866	0	0.804216	0	35.9	125.41	0
153	28	1	1.778	Hispanic	0	NA	0	0	10	10	10	97	Detected	Undetected	0	1	0	0	0	0	999	999	999	1	Pneumocystis jirovecii	240	4.82546	113.129	0	5.21676	102.168	0	0.924991	0	32.1	96.8315	0
154	39	1	1.86944	African	2	10	1	0	10	31	31	226	Detected	Undetected	0	1	0	0	0	0	0	0	0	2	Pneumocystis jirovecii	1199	3.05746	67.7533	1	4.87564	86.6679	0	0.62709	1	NA	NA	NA
155	47	1	1.6764	Caucasian	2	20	1	0	15	6	174	281	Detected	Undetected	1	1	1	0	0	0	999	999	999	1	NA	134	3.07752	93.6578	0	4.64963	115.352	0	0.661885	1	18.1	68.2902	1
156	69	1	1.8288	Caucasian	1	40	1	0	26	220	NA	554	Undetected	Undetected	1	1	1	1	0	0	0	1	0	0	NA	0	2.36834	72.1023	1	3.22703	73.6749	1	0.733908	0	17.6946	64.5497	1
157	55	1	1.778	Caucasian	2	18	1	0	31	250	NA	917	Detected	Detected	1	1	0	0	0	0	999	999	999	0	NA	0	3.21406	91.2501	0	3.96799	88.6429	0	0.809997	0	26.625	94.0753	0
158	45	1	1.778	Caucasian	1	24	1	0	20	41	41	206	Detected	Undetected	0	1	0	0	0	0	999	999	999	1	Pneumocystis jirovecii	365	4.42705	114.856	0	5.39702	112.8	0	0.820277	0	26.0769	86.3372	0
159	48	1	1.7272	Hispanic	2	12	1	1	19	365	399	399	Detected	Detected	0	0	1	0	0	0	0	0	0	3+	NA	499	2.83465	81.2585	0	4.42324	102.194	0	0.640854	1	24.3476	87.3981	0
160	46	1	1.8288	Caucasian	2	31	1	2	18	3	105	NA	Undetected	NA	999	NA	0	0	0	0	999	999	999	2	Typical bacterial	1083	3.52	85.8188	0	4.76	92.6251	0	0.74	0	22.6	71.1108	1
161	72	1	1.86944	African	1	8.5	1	2	37	211	830	NA	Undetected	NA	1	1	1	0	0	1	0	1	0	2	NA	295	1.7711	52.5864	1	2.97157	65.2033	1	0.596017	1	19.0712	67.8075	1
162	58	1	1.6764	Other_Ethnic	1	5	0	0	28	50	240	443	Detected	Undetected	1	1	1	0	0	0	999	999	999	3+	Typical bacterial	137	2.93	98.5088	0	3.39	90.4767	0	0.86	0	20.9	84.4718	0
163	44	1	1.8034	Caucasian	0	NA	1	2	25	2	73	271	Undetected	Undetected	1	1	0	0	0	0	999	1	0	3+	Typical bacterial	569	3.2683	81.5954	0	4.04818	81.1851	0	0.80735	0	25.7269	82.5288	0
164	63	1	1.7145	Caucasian	1	28	1	2	24	206	700	638	Undetected	Undetected	1	1	0	0	0	0	0	1	0	3+	Typical bacterial	738	3.01112	100.448	0	4.07342	105.768	0	0.739213	0	25.9697	103.386	0
165	66	1	1.65862	Other_Ethnic	1	22	1	0	29	289	528	NA	Undetected	Undetected	1	1	0	0	0	0	999	999	999	1	Typical bacterial	118	2.55327	95.4934	0	3.40022	98.8916	0	0.750915	0	17.689	76.8694	0
166	67	1	1.61798	African	1	49	1	2	24	170	NA	515	Undetected	Undetected	1	1	0	1	0	0	0	0	0	0	NA	0	1.5285	61.2258	1	2.61133	81.6931	0	0.585334	1	10.2486	47.0469	1
167	51	2	1.4224	African	0	NA	0	0	8	215	NA	572	Undetected	Undetected	1	1	0	0	0	0	999	999	999	0	NA	0	2.16558	114.449	0	2.73203	121.207	0	0.792663	0	21.0651	127.469	0
168	57	1	1.651	Caucasian	1	5	1	0	27	4	242	NA	Detected	NA	1	NA	0	0	0	1	999	999	999	3+	Pneumocystis jirovecii	4515	2.84189	98.7221	0	3.42789	95.043	0	0.82905	0	20.6448	85.781	0
169	41	1	1.47066	African	0	NA	1	0	7	80	110	516	Undetected	Undetected	1	1	0	0	0	1	999	999	999	3+	NA	205	1.77209	71.4474	1	1.89766	65.26	1	0.93383	0	11.0183	52.244	1
170	63	1	1.6637	African	1	30	0	0	30	599	NA	1018	Undetected	Undetected	1	1	0	1	0	0	999	999	999	0	NA	0	0.8747	31.7415	1	2.08898	59.2992	1	0.418722	1	9.62418	40.973	1
171	65	2	1.4732	Caucasian	2	20	1	2	25	9	28	338	Undetected	Undetected	1	1	0	0	0	0	1	1	0	3+	Pneumocystis jirovecii	103	0.96	54.3196	1	1.97	89.7656	0	0.49	1	7.9	48.0395	1
172	63	1	1.6764	Other_Ethnic	1	15	1	2	29	180	257	208	Detected	Undetected	1	1	0	0	0	0	0	1	1	3+	Typical bacterial	602	NA	NA	NA	NA	NA	NA	NA	NA	22.8657	95.5575	0
173	73	1	1.7018	Caucasian	0	NA	0	0	36	96	NA	700	Unknown	Undetected	0	1	0	0	0	999	999	999	999	1	Pneumocystis jirovecii	10499	2.82092	105.814	0	3.85237	109.401	0	0.732257	0	22.7898	98.0993	0
174	53	1	1.77038	Caucasian	0	NA	1	1	7	659	NA	1108	Undetected	Undetected	1	1	1	0	0	0	999	999	999	0	NA	0	4.01183	112.987	0	4.70323	104.874	0	0.852996	0	27.0755	95.3128	0
175	64	1	1.68148	Caucasian	1	13	1	2	36	38	167	173	Detected	Undetected	1	1	0	0	0	0	999	999	999	1	Typical bacterial	163	3.10042	110.435	0	3.98819	110.564	0	0.7774	0	18.5824	77.8035	0
176	28	1	1.7526	Hispanic	0	NA	1	0	0	30	30	302	Detected	Undetected	0	1	0	0	0	0	0	0	0	1	Pneumocystis jirovecii	195	3.46	83.9187	0	4.28	87.1283	0	0.81	0	20.2	62.6766	1
177	58	1	1.8669	African	1	18	1	0	28	120	545	505	Detected	Detected	0	0	0	0	0	0	0	1	0	3+	NA	1072	1.84529	47.1317	1	2.70446	53.4415	1	0.682314	1	10.9464	35.3803	1
178	48	1	1.76276	Hispanic	2	12.5	1	2	14	189	NA	422	Undetected	Undetected	1	1	0	0	0	0	999	1	0	0	NA	0	3.87982	105.563	0	4.89161	106.746	0	0.793158	0	30.441	104.711	0
179	64	1	1.8161	African	1	21	1	0	26	1000	NA	1331	Undetected	Undetected	1	1	0	0	0	0	0	1	0	0	NA	0	3.06866	89.738	0	3.83019	85.6084	0	0.801179	0	29.0346	103.567	0
180	55	2	1.6256	Caucasian	1	20	1	0	30	5	232	403	Undetected	Undetected	1	1	1	0	0	0	999	999	999	2	NA	870	2.88388	115.631	0	3.77111	121.889	0	0.764729	0	19.4199	96.4142	0
181	59	1	1.74244	Caucasian	1	45	0	0	36	80	NA	578	Unknown	Undetected	0	1	1	0	0	0	0	0	0	2	Pneumocystis jirovecii	10915	3.13259	96.4724	0	3.80399	91.857	0	0.823501	0	19.9965	75.1119	0
182	49	1	1.8796	Caucasian	2	10	1	1	22	0	536	323	Detected	Undetected	1	1	1	0	0	0	999	999	999	3+	Typical bacterial	19	3.14596	73.3778	1	NA	NA	NA	NA	NA	22.8086	69.1313	1
183	56	1	1.70688	Caucasian	1	20	1	2	9	275	397	513	Detected	Undetected	1	1	0	0	0	0	999	999	999	2	Typical bacterial	2117	3.96721	125.439	0	4.66135	117	0	0.851087	0	28.345	109.264	0
184	57	1	1.7399	Caucasian	1	30	1	0	27	110	946	1133	Undetected	Undetected	1	1	0	1	0	0	999	999	999	1	Typical bacterial	2530	2.50821	76.2013	0	4.20407	100.674	0	0.596614	1	17.5185	65.2742	1
185	60	1	1.89484	Caucasian	0	NA	1	0	4	78	269	240	Detected	Undetected	1	1	0	0	0	0	0	0	0	2	NA	146	3.8849	98.5395	0	4.95493	96.0393	0	0.784048	0	25.9158	82.8451	0
186	65	1	1.74625	Caucasian	0	NA	1	2	24	94	194	262	Detected	Undetected	1	1	0	0	0	0	0	1	0	2	NA	141	3.9093	127.832	0	4.73682	119.086	0	0.8253	0	16.4037	63.942	1
187	48	2	1.6002	Caucasian	1	13.5	1	2	24	52	58	207	Detected	Undetected	0	1	0	0	0	0	0	1	0	1	Pneumocystis jirovecii	123	1.89596	73.7087	1	2.42774	77.4987	0	0.780957	0	13.1085	64.7875	1
188	41	1	1.78308	Caucasian	0	NA	0	0	18	332	NA	496	Undetected	Undetected	1	1	0	0	0	1	999	999	999	0	NA	0	4.62959	116.15	0	5.6103	114.089	0	0.825195	0	27.016	86.8339	0
189	72	1	1.6764	Other_Ethnic	1	50	1	2	33	96	NA	356	Undetected	Undetected	1	1	1	0	0	0	1	1	0	0	NA	0	2.71266	104.584	0	3.78323	111.191	0	0.717022	0	19.2536	84.9057	0
190	61	1	1.75006	Caucasian	1	5	1	2	37	615	NA	883	Undetected	Undetected	1	1	0	0	0	999	999	999	999	0	NA	0	NA	NA	NA	NA	NA	NA	NA	NA	18.7901	71.1965	1
191	72	1	1.6764	Caucasian	0	NA	1	0	18	50	NA	343	Detected	Detected	1	1	0	0	0	0	999	999	999	0	NA	0	2.81958	108.706	0	3.72394	109.448	0	0.75715	0	26.2873	115.923	0
192	61	2	1.6764	Caucasian	0	NA	0	0	35	9	806	687	Detected	Undetected	1	1	0	0	0	1	0	1	0	3+	NA	4564	2.26101	89.666	0	2.9179	91.357	0	0.774875	0	18.8512	91.32	0
193	43	1	1.8001	African	0	NA	1	0	24	94	232	495	Detected	Undetected	1	1	0	0	0	0	999	999	999	2	Typical bacterial	2922	3.70903	92.5394	0	4.54792	91.3134	0	0.815544	0	24.501	78.5362	0
194	53	1	1.8796	African	2	24	1	2	14	686	NA	814	Detected	Detected	0	0	0	0	0	999	999	999	999	0	NA	0	2.92057	70.8172	1	4.80027	90.7615	0	0.608418	1	27.6932	86.2588	0
195	56	1	1.7145	African	0	NA	1	2	34	500	NA	1008	Unknown	Undetected	0	1	0	0	0	0	999	999	999	2	NA	9820	2.35163	73.7217	1	2.73798	68.0119	1	0.85889	0	22.1961	84.9281	0
196	36	1	1.8288	Hispanic	2	1	1	2	12	211	211	501	Detected	Undetected	0	1	0	0	0	0	999	999	999	1	Typical bacterial	793	5.28336	121.436	0	6.47073	120.637	0	0.816501	0	33.6932	100.313	0
197	57	2	1.6891	African	1	10	1	2	15	74	607	983	Undetected	Undetected	1	1	1	0	0	0	0	0	0	1	Typical bacterial	4296	1.89062	70.6225	1	2.41574	71.7695	1	0.782626	0	13.5718	63.8691	1
198	59	1	1.6891	African	2	23.5	1	0	30	82	NA	592	Undetected	Undetected	1	1	0	0	0	0	999	999	999	0	NA	0	2.16247	72.4338	1	2.89043	76.3789	0	0.748151	0	22.5189	90.4943	0
199	51	1	1.78435	African	0	NA	1	1	13	300	558	517	Undetected	Undetected	1	1	0	0	0	0	999	0	0	2	Typical bacterial	113	2.95132	79.7338	0	4.17333	89.6069	0	0.707186	0	21.6669	73.9344	1
200	44	1	1.6764	Hispanic	2	2	1	1	16	236	NA	545	Undetected	Undetected	1	1	0	0	0	0	999	999	999	0	NA	0	4.56842	121.322	0	5.63183	128.922	0	0.811179	0	24.9003	83.9889	0
201	60	1	1.63576	Caucasian	2	4	0	0	13	18	427	576	Detected	Detected	1	NA	0	0	0	0	999	999	999	3+	Pneumocystis jirovecii	852	1.59113	57.9675	1	2.93835	85.049	0	0.541504	1	19.4576	83.6893	0
202	60	2	1.6256	African	2	15	1	2	25	245	826	1512	Undetected	Undetected	1	1	1	0	0	0	1	1	0	3+	Typical bacterial	862	1.53	64.7863	1	1.99	67.1269	1	0.77	0	13.6	69.0321	1
203	43	1	1.7653	Hispanic	1	3	0	0	12	523	573	599	Undetected	Undetected	1	1	0	0	0	0	999	999	999	1	NA	299	3.69127	96.4687	0	4.29217	90.7769	0	0.860001	0	21.9472	73.0683	1
204	51	1	1.7272	Other_Ethnic	2	10	1	1	33	7	10	190	Detected	Undetected	0	1	0	0	0	0	0	1	1	3+	Typical bacterial	1182	3.18156	93.5339	0	3.99755	94.1033	0	0.795878	0	22.9454	83.8686	0
205	49	1	1.6764	Hispanic	0	NA	0	0	24	700	NA	1289	Undetected	Undetected	1	1	1	0	0	1	999	999	999	0	NA	0	3.16218	97.9598	0	3.703	93.0923	0	0.853951	0	23.253	88.9186	0
206	59	1	1.7145	Caucasian	2	44	1	2	35	14	253	53	Unknown	Detected	999	1	1	0	0	0	999	999	999	3+	Pneumocystis jirovecii	6231	2.65053	85.1528	0	3.53266	89.3084	0	0.750293	0	21.7215	84.431	0
207	66	1	1.91135	Caucasian	2	40	1	0	36	294	NA	391	Undetected	Undetected	1	1	0	0	0	0	999	999	999	0	NA	0	3.62053	95.7311	0	5.41128	107.084	0	0.669071	1	28.8057	94.1677	0
208	52	1	1.7145	Hispanic	2	14	1	1	33	42	143	266	Undetected	Undetected	1	1	0	0	0	0	999	999	999	2	NA	173	3.3589	101.002	0	4.7153	113.624	0	0.71234	0	20.1823	75.1046	1
209	59	2	1.6002	Caucasian	0	NA	1	2	35	10	10	38	Detected	Detected	0	1	0	0	0	0	0	0	0	2	Typical bacterial	152	2.3883	103.907	0	2.79616	97.4951	0	0.854137	0	15.8846	82.3663	0
210	60	1	1.8796	Hispanic	0	NA	1	0	0	501	NA	586	Unknown	Detected	1	1	0	0	0	0	999	999	999	1	NA	233	3.99283	103.83	0	5.4161	107.699	0	0.737214	0	32.1554	104.814	0
211	52	2	1.56972	Hispanic	1	30	1	0	12	333	NA	495	Detected	Detected	1	1	0	0	0	0	999	999	999	0	NA	0	2.74356	116.601	0	3.39181	117.799	0	0.808879	0	20.7523	107.868	0
212	66	2	1.5875	Hispanic	1	50	1	2	6	270	374	270	Detected	Detected	1	1	0	0	0	0	999	1	0	1	NA	441	2.28395	108.694	0	3.41399	128.402	0	0.668998	1	17.803	96.1153	0
213	39	1	1.7399	Caucasian	1	6.5	1	2	10	300	708	913	Unknown	Detected	999	0	0	0	0	0	999	999	999	1	NA	632	4.14171	109.207	0	5.17076	111.561	0	0.800986	0	35.9257	120.06	0
214	68	1	1.8288	Caucasian	1	32	1	0	34	462	613	590	Undetected	Undetected	1	1	0	1	0	0	0	0	0	1	NA	26	3.02946	91.3258	0	4.33437	98.2781	0	0.698938	1	21.7524	78.8541	0
215	51	1	1.8288	Other_Ethnic	1	10	1	2	19	10	199	76	Detected	Undetected	1	1	0	0	0	0	0	0	0	1	Typical bacterial	3381	3.97063	100.965	0	5.05182	101.429	0	0.785981	0	26.3234	85.472	0
216	29	1	1.7653	Hispanic	2	0.1	1	1	4	440	NA	1254	Undetected	Undetected	1	1	0	0	0	0	999	999	999	0	NA	0	NA	NA	NA	NA	NA	NA	NA	NA	30.9888	95.204	0
217	60	1	1.8542	Hispanic	1	13	1	0	15	500	1315	1052	Undetected	Undetected	1	1	0	0	0	0	999	999	999	1	NA	302	3.51554	94.5337	0	4.40277	90.8585	0	0.798484	0	25.5226	85.5098	0
218	59	1	1.6764	African	2	43	1	0	15	345	NA	386	Undetected	Undetected	1	1	0	0	0	0	0	1	0	0	NA	0	2.68891	91.075	0	3.20017	85.8642	0	0.840238	0	27	109.645	0
219	60	1	1.6256	Other_Ethnic	0	NA	0	0	27	213	1008	598	Undetected	Undetected	1	1	0	0	0	0	0	1	0	1	Typical bacterial	3114	2.83783	104.985	0	3.52859	103.883	0	0.80424	0	17.4	75.7866	0
220	53	1	1.7272	Other_Ethnic	0	NA	0	0	25	45	NA	494	Undetected	Undetected	1	1	1	0	1	0	0	0	0	0	NA	0	4.82345	143.384	0	5.94857	141.178	0	0.810858	0	26.2	96.4983	0
221	65	1	1.778	Caucasian	2	33	1	0	30	923	NA	940	Undetected	Undetected	1	1	0	0	0	999	999	999	999	0	NA	0	3.61522	112.801	0	4.70378	112.385	0	0.768577	0	18.6	69.8025	1
222	43	1	1.8415	Hispanic	0	NA	0	1	12	511	776	NA	Detected	NA	0	NA	0	0	0	0	1	0	0	1	Typical bacterial	729	3.76551	88.387	0	4.87909	91.7289	0	0.771765	0	29.8	90.8298	0
223	25	1	1.8034	Caucasian	2	18	1	1	0	511	NA	511	Detected	Detected	0	0	0	0	0	0	999	999	999	0	NA	0	5.43	120.889	0	6.71	125.868	0	0.81	0	30.3	88.2186	0
224	24	1	1.6002	Hispanic	2	2.5	1	2	0	697	NA	697	Detected	Detected	0	0	0	0	0	0	999	999	999	0	NA	0	4.08	121.376	0	4.46	115.923	0	0.91	0	26	96.3386	0
225	25	1	1.905	Caucasian	2	3	1	0	0	464	NA	464	Detected	Detected	0	0	0	0	0	0	999	999	999	0	NA	0	5.96	115.935	0	6.9	111.461	0	0.86	0	28.5	74.2881	1
226	43	1	1.7018	Hispanic	2	2.5	1	0	0	554	NA	554	Detected	Detected	NA	NA	0	0	0	999	999	999	999	0	NA	0	4.21	120.413	0	5.72	133.687	0	0.74	0	34.5	123.675	0
227	21	1	1.8034	Hispanic	2	3	1	0	0	502	NA	502	Detected	Detected	NA	NA	1	0	0	0	999	999	999	0	NA	0	4.36	96.0902	0	6.09	115.091	0	0.72	0	27.9	81.8215	0
228	32	1	1.7526	Hispanic	1	5.5	1	1	13	176	NA	NA	NA	NA	NA	NA	0	0	0	0	999	999	999	0	NA	0	4.41	110.018	0	5.83	120.325	0	0.76	0	31.9	101.143	0
229	28	1	1.7272	African	0	NA	1	0	0	37	NA	37	Detected	Detected	NA	NA	0	0	0	999	999	999	999	0	NA	0	3.19	80.4398	0	3.72	78.8943	0	0.86	0	24.1	77.1484	1
230	41	1	1.778	African	2	7	1	2	0	542	NA	NA	NA	NA	NA	NA	1	0	0	0	0	0	0	0	NA	0	3.67	93.0154	0	5.24	107.637	0	0.7	0	27.9	90.4641	0
231	39	2	1.651	Hispanic	0	NA	0	0	0	1296	NA	NA	Detected	Detected	NA	NA	0	0	0	0	999	999	999	0	NA	0	3.48	116.592	0	4.08	113.525	0	0.85	0	30.1	136.321	0
232	24	1	1.651	Other_Ethnic	0	NA	0	0	0	361	NA	618	Detected	Detected	NA	NA	0	0	0	0	999	999	999	0	NA	0	4.14	114.284	0	4.56	108.819	0	0.91	0	29.4	102.27	0
233	26	2	1.6764	Hispanic	2	10	1	2	0	631	NA	632	Undetected	Undetected	NA	NA	1	0	0	0	0	0	0	0	NA	0	3.33	100.903	0	3.93	102.211	0	0.85	0	22.8	97.9463	0
234	25	1	1.7526	Hispanic	2	0.5	1	0	0	5	NA	5	Detected	Detected	NA	NA	0	0	0	0	999	999	999	0	NA	0	5.36	128.357	0	5.92	120.087	0	0.91	0	34	104.925	0
235	40	1	1.9812	Caucasian	2	3.75	1	0	6	200	NA	439	Detected	Detected	NA	NA	0	0	0	0	0	0	0	0	NA	0	6.03	116.172	0	7.17	109.023	0	0.84	0	41.6	107.609	0
236	38	1	1.8034	Caucasian	2	17	1	1	0	443	NA	464	Detected	Detected	0	0	0	0	0	0	0	1	0	0	NA	0	5.16	124.192	0	6.41	125.153	0	0.81	0	26.7	82.7519	0
237	46	1	1.778	Hispanic	2	10	1	1	0	523	NA	523	Detected	Detected	0	0	0	0	0	0	999	999	999	0	NA	0	4.57	119.865	0	5.78	121.792	0	0.79	0	29.1	97.2084	0
238	45	1	1.8288	Other_Ethnic	2	3.25	1	2	0	785	NA	968	Detected	Detected	NA	NA	0	0	0	999	999	999	999	0	NA	0	5.08	123.626	0	6.14	119.316	0	0.83	0	26.8	84.201	0
239	38	1	1.8034	Hispanic	2	4.5	1	2	0	983	NA	983	Detected	Detected	0	0	0	0	0	0	999	999	999	0	NA	0	5.06	121.428	0	5.97	116.321	0	0.85	0	44.4	137.198	0
240	31	1	1.7526	Other_Ethnic	2	3	1	0	0	345	NA	411	Detected	Detected	NA	NA	0	0	0	0	999	999	999	0	NA	0	4.77	118.129	0	5.27	108.322	0	0.9	0	28.2	88.827	0
241	29	1	1.905	African	2	4	1	0	0	689	NA	689	Detected	Detected	NA	NA	0	0	0	0	999	999	999	0	NA	0	4.28	85.2945	0	5.18	84.3112	0	0.83	0	31.2	82.2804	0
242	48	1	1.6256	African	2	23	1	0	25	246	NA	246	Detected	Detected	0	0	0	0	0	0	999	999	999	0	NA	0	3.59	119.482	0	4.28	116.665	0	0.84	0	16.5	66.9377	1
243	39	1	1.8034	Hispanic	2	1	1	0	0	387	NA	355	Detected	Detected	NA	NA	0	0	0	0	999	999	999	0	NA	0	4.21	101.934	0	5.66	110.98	0	0.74	0	33.4	104.141	0
244	49	2	1.7526	African	2	15.5	1	0	19	19	143	136	Detected	Detected	0	NA	1	0	0	0	999	999	999	3+	Typical bacterial	418	3.08	97.0505	0	3.85	97.3504	0	0.8	0	19.3	82.5901	0
245	35	1	1.8796	African	2	10	1	1	0	574	NA	673	Detected	Detected	NA	NA	0	0	0	0	999	999	999	0	NA	0	5.54	118.012	0	6.59	113.372	0	0.84	0	35.2	98.2879	0
246	31	1	1.8288	Caucasian	0	NA	1	0	0	508	NA	508	Undetected	Undetected	NA	NA	0	0	0	999	999	999	999	0	NA	0	5.47	121.985	0	6.18	113.105	0	0.88	0	32.7	94.523	0
247	52	1	1.8288	Caucasian	2	40	1	1	23	176	NA	176	Detected	Detected	NA	NA	0	0	0	0	999	999	999	0	NA	0	4.94	126.438	0	6.39	128.917	0	0.77	0	23.1	75.3483	1
248	25	2	1.778	African	2	1	1	0	0	528	NA	528	Detected	Detected	NA	NA	0	0	0	0	999	999	999	0	NA	0	3.99	104.495	0	4.93	110.001	0	0.81	0	21.6	84.3724	0
249	37	1	1.7526	Caucasian	2	23	1	2	16	17	NA	67	Unknown	Detected	999	NA	0	0	0	0	999	999	999	1	Typical bacterial	3972	4.33	110.999	0	6.1	128.099	0	0.71	0	24.3	79.1898	0
250	25	1	1.8542	African	0	NA	0	0	0	400	NA	400	Detected	Detected	NA	NA	0	0	0	0	999	999	999	0	NA	0	4.09	84.932	0	4.72	82.0727	0	0.87	0	27.4	75.413	1
251	49	1	1.8542	African	2	10	1	1	10	180	180	NA	Detected	NA	0	NA	0	0	0	0	999	0	0	3+	Typical bacterial	604	3.41	82.2465	0	4.47	85.2325	0	0.76	0	24.1	75.079	1
252	38	2	1.6764	Caucasian	2	21	1	1	0	1013	NA	1013	Undetected	Undetected	NA	NA	1	0	0	0	999	999	999	0	NA	0	4.85	156.417	0	5.68	151.672	0	0.85	0	23.6	104.182	0
253	28	1	1.7526	African	0	NA	1	0	1	112	NA	183	Detected	Detected	NA	NA	0	0	0	0	999	999	999	0	NA	0	4.38	106.389	0	5.27	107.342	0	0.83	0	28.8	89.4369	0
254	30	1	1.6764	Caucasian	2	27	1	1	0	1163	NA	1193	Detected	Detected	NA	NA	0	0	0	0	999	999	999	0	NA	0	4.68	128.733	0	5.8	134.268	0	0.81	0	26.4	90.6271	0
255	25	1	1.8288	African	2	8	1	1	0	607	NA	607	Undetected	Undetected	NA	NA	0	0	0	0	0	0	0	0	NA	0	4.46	96.0523	0	5.92	106.907	0	0.75	0	30.6	86.6326	0
256	26	1	1.7272	Hispanic	2	0.4	1	1	0	689	NA	890	Undetected	Undetected	NA	NA	0	0	0	0	999	999	999	0	NA	0	4.38	109.172	0	4.75	100.352	0	0.92	0	22.5	71.6053	1
257	56	1	1.7526	Caucasian	2	9	1	1	0	503	NA	758	Detected	Detected	NA	NA	1	0	0	0	0	1	0	0	NA	0	2.34365	69.2673	1	3.94505	91.9743	0	0.594074	1	16.4	59.8405	1
258	65	1	1.7018	Caucasian	2	7.5	1	0	0	709	NA	746	Detected	Detected	0	0	0	0	0	0	999	999	999	0	NA	0	3.75	130.991	0	4.86	131.316	0	0.77	0	25	102.82	0
259	25	1	1.778	Hispanic	0	NA	1	0	3	551	NA	613	Detected	Detected	NA	NA	0	0	0	0	999	999	999	0	NA	0	5.9	136.369	0	6.64	129.509	0	0.89	0	36	107.917	0

## Sheet: meta_data
Variable	Description
age	Age, years
sex_d753ab	Sex
height	Height, meters
ethnicity_cat	Ethnicity
comorbid_tobacco_smoking	Smoking history
py_smoking	Smoking pack-years
inhalation_substance	Inhalation substances
comorbid_ivdu	IV drug use
hiv_duration	Duration of HIV diagnosis (years) until PFT
cd4_nadir	Nadir CD4 count (cells/mm3)
cd4_latest_count	CD4 count at most recent PNA (cells/mm3)
out_cd4_value	CD4 count at time of PFT (cells/mm3)
vl_latest_detect	Detected viral load (>30 copies/mL) at time of most recent PNA
viral_load_detect	Detected viral load (>30 copies/mL) at time of PFT
arv_latest	ARV use (most recent PNA)
art_current	ARV use (time of PFT)
asthma	Asthma
copd	COPD
ild	Interstitial lung disease
history_diabetes	Diabetes
comorbid_phtn	Pulmonary HTN
comorbid_heartfailure	LV dysfunction
comorbid_valve_disease	Valvular disease
pna_cat	Number of PNA episodes
type_first_pna	Type of PNA of the first episode
pna_pft_datediff	Time from last PNA to PFT (days)
fev1_post	Post-BD FEV1, L
pctpred_fev1_global_post	Post-BD FEV1, % predicted
fev1_lln_cat_global	Post-BD FEV1 < LLN
fvc_post	Post-BD FVC, L
pctpred_fvc_global_post	Post-BD FVC, % predicted
fvc_lln_cat_global	Post-BD FVC < LLN
fev1fvc_post	Post-BD FEV1/FVC
fev1fvc_cat	Post-BD FEV1/FVC < LLN
dlcorrmeas	DLCO, Ml/min/mmHg
pctpred_dlco	DLCO, % predicted
dlco_lln_cat	DLCO < LLN
